# Supplementary material for: Myocardial pyruvate dehydrogenase kinase 4 drives sex-specific cardiac responses to endotoxemia
Source: JCI Insight. 2025 Jul 8;10(13):e191649. doi: 10.1172/jci.insight.191649 (PMC12288905; doi:10.1172/jci.insight.191649)
Supplement: Supporting data values [file jciinsight-10-191649-s173.xlsx]

## Sheet: Figure 1A
Figure 1A. PDK4 in cardiac mitochondria
	WT Sham	WT Sham	WT Sham	WT Sham	WT Sham	WT LPS	WT LPS	WT LPS	WT LPS	WT LPS
Male	0.0472932	0.0932333	0.0172628	0.106931	0.129247	0.285341	0.234751	0.373042	0.344	0.566002
Female	0.052514	0.091878	0.02176	0.018345	0.037977	0.153284	0.0927744	0.176116	0.0175277	0.182799

## Sheet: Figure 1B
Figure 1B. mRNA levels of PDK4 (PDK4/GAPDH)
	WT Sham	WT Sham	WT Sham	WT Sham	WT Sham	WT Sham	WT Sham	WT Sham	WT Sham	WT LPS	WT LPS	WT LPS	WT LPS	WT LPS	WT LPS
Male	0.0318591	0.0209575	0.114441	0.0287202	0.0186009	0.0230901	0.0713254	0.110106	0.114441	0.389513	0.383222	0.191264	0.209112	0.209112	0.181834
Female	0.0301108	0.0301108	0.11388	0.0273296	0.0296913	0.0232716				0.170107	0.130038	0.119635	0.123097	0.131739	0.18939

## Sheet: Figure 1C
Figure 1C. Heart Function (Fractional Shortening)
	WT Sham	WT Sham	WT Sham	WT Sham	WT Sham	WT Sham	WT Sham	WT LPS	WT LPS	WT LPS	WT LPS	WT LPS	WT LPS	PDK4-Tg Sham	PDK4-Tg Sham	PDK4-Tg Sham	PDK4-Tg Sham	PDK4-Tg Sham	PDK4-Tg LPS	PDK4-Tg LPS	PDK4-Tg LPS	PDK4-Tg LPS	PDK4-Tg LPS	PDK4-KO Sham	PDK4-KO Sham	PDK4-KO Sham	PDK4-KO Sham	PDK4-KO Sham	PDK4-KO Sham	PDK4-KO Sham	PDK4-KO LPS	PDK4-KO LPS	PDK4-KO LPS	PDK4-KO LPS	PDK4-KO LPS	PDK4-KO LPS
Male	23.0453	33.1236	32.0239	29.5662	29.8239			15.642	19.1581	17.1849	11.4933	22.6562		27.3668	23.2694	26.6611	28.4448	22.3294	15.5089	18.4396	17.7665	15.5879	16.8721	28.2438	23.3553	23.4702	24.2007	25.1175			24.4534	28.8673	23.111	31.559	30.7268	27.9229
Female	32.0881	21.5355	22.8597	39.2834	47.862	26.7405	31.1362	26.2721	20.7625	42.3425	19.331	30.6359	21.1461	25.5619	20.0583	26.854	23.084	26.9846	18.2348	14.8234	18.1329	14.0897	17.3748	25.7982	25.7467	34.1343	44.2289	32.5998	21.1838	25.8445	39.236	38.5084	38.2146	35.519	35.2507	28.7623

## Sheet: Figure 1D
Figure 1D. PDK4 mRNA in FCG mice (PDK4/GAPDH)
	Male	Male	Male	Male	Female	Female	Female	Female	Female	Female	Female	Female
XY	0.0300885	0.0272768	0.0387255	0.0316152	0.011124	0.0131984	0.0150653	0.0158899	0.0045286	0.00680149	0.0189817	0.0168578
XX	0.00548391	0.00775141	0.0112413	0.0103928	0.0162413	0.0153304	0.0189817	0.0168578	0.0162058

## Sheet: Figure 2B
Figure 2B. PDH activity in heart lysates
	WT Sham	WT Sham	WT Sham	WT Sham	WT Sham	WT Sham	WT Sham	WT Sham	WT Sham	WT LPS	WT LPS	WT LPS	WT LPS	WT LPS	WT LPS	WT LPS	WT LPS	PDK4-Tg Sham	PDK4-Tg Sham	PDK4-Tg Sham	PDK4-Tg Sham	PDK4-Tg Sham	PDK4-Tg Sham	PDK4-Tg LPS	PDK4-Tg LPS	PDK4-Tg LPS	PDK4-Tg LPS	PDK4-Tg LPS	PDK4-KO Sham	PDK4-KO Sham	PDK4-KO Sham	PDK4-KO Sham	PDK4-KO Sham	PDK4-KO Sham	PDK4-KO Sham	PDK4-KO LPS	PDK4-KO LPS	PDK4-KO LPS	PDK4-KO LPS	PDK4-KO LPS	PDK4-KO LPS	PDK4-KO LPS
Male	20.13	13.587	20.115	19.995	18.617	13.4243				8.1539	7.7846	4.9669	5.38638	9.18162				10.79	14.684	13.845	6.2697	6.5868		8.1725	4.5682	3.8984	2.9181	4.0265	29.822	15.098	17.498	19.604	18.309	16.816	19.703	32.866	13.184	38.62	10.691	18.847	21.372	24.986
Female	13.354	10.285	7.4813	6.2248	13.132	9.94165	14.6749	9.94165	14.6749	9.9898	14.262	8.3659	5.7393	15.6158	7.4144	8.90745	12.1042	4.4596	6.7323	4.6865	10.725	5.1839	5.7859	4.7226	9.568	2.1228	14.574	4.3605	16.467	9.6906	9.5001	4.5539	9.5001			16.854	13.341	7.0458	15.052	7.4246

## Sheet: Figure 2C
Figure 2C. Lactate levels in heart lysates
	WT Sham	WT Sham	WT Sham	WT Sham	WT Sham	WT Sham	WT LPS	WT LPS	WT LPS	WT LPS	WT LPS	WT LPS	WT LPS	PDK4-Tg Sham	PDK4-Tg Sham	PDK4-Tg Sham	PDK4-Tg Sham	PDK4-Tg Sham	PDK4-Tg LPS	PDK4-Tg LPS	PDK4-Tg LPS	PDK4-Tg LPS	PDK4-Tg LPS	PDK4-KO Sham	PDK4-KO Sham	PDK4-KO Sham	PDK4-KO Sham	PDK4-KO Sham	PDK4-KO Sham	PDK4-KO LPS	PDK4-KO LPS	PDK4-KO LPS	PDK4-KO LPS	PDK4-KO LPS	PDK4-KO LPS
Male	520.035	508.16	334.235	490.012	454.355	847.106	852.418	1015.29	780.821	917.952	1678.31	1205.12	1212.4	1439.88	1361.86	1039.39	1104.92	1605.25	1055.69	1496.26	947.577	1113.61	1030.34	612.18	544.76	706.131	892.257	613.987		728.735	586.751	616.667	682.431	785.73
Female	859.726	677.482	881.679	559.359	498.154	707.069	706.958	726.758	797.211	1086.54	305.814	652.104		929.291	932.383	697.927	831.569	751.071	659.947	733.251	909.068	1137.74	544.357	397.574	1036.7	668.885	681.279	914.57	351.174	1005.13	508.987	635.197	616.575	568.019	567.352

## Sheet: Figure 2D
Figure 2D. FAO in cardiomyocytes
	WT Sham	WT Sham	WT Sham	WT Sham	WT Sham	WT LPS	WT LPS	WT LPS	WT LPS	WT LPS	PDK4-Tg Sham	PDK4-Tg Sham	PDK4-Tg Sham	PDK4-Tg Sham	PDK4-Tg LPS	PDK4-Tg LPS	PDK4-Tg LPS	PDK4-Tg LPS	PDK4-KO Sham	PDK4-KO Sham	PDK4-KO Sham	PDK4-KO Sham	PDK4-KO Sham	PDK4-KO LPS	PDK4-KO LPS	PDK4-KO LPS	PDK4-KO LPS
Male	6189.33	6462.75	5415.75	3181	6138.33	3200	3425.33	4450	2157.67		9763.33	8325	11327.3	8560.33	6492.67	1989.33	1910	3499	1951.33	4543	3125.67	4978		3451.33	3056.67	5597.33	4353
Female	6492.67	7262.73	7226	7369.33		6206	7288.33	6000.33	6437.17	11248.7	7567.33	8209.33	6043.67	13128	6724	3319.33	2537	6201	6881.5	7646	8567	5839	8770.33	10018.7	3967.67	6194.33	7049

## Sheet: Figure 2F
Figure 2F. Lipid droplet areas
	WT Sham	WT Sham	WT Sham	WT Sham	WT Sham	WT Sham	WT Sham	WT Sham	WT Sham	WT Sham	WT Sham	WT Sham	WT Sham	WT Sham	WT Sham	WT Sham	WT Sham	WT Sham	WT Sham	WT Sham	WT Sham	WT Sham	WT Sham	WT Sham	WT Sham	WT Sham	WT Sham	WT Sham	WT Sham	WT Sham	WT Sham	WT Sham	WT Sham	WT Sham	WT Sham	WT Sham	WT Sham	WT Sham	WT Sham	WT Sham	WT Sham	WT Sham	WT Sham	WT Sham	WT Sham	WT Sham	WT Sham	WT Sham	WT Sham
Male	0.15	0.082	0.025	0.065	0.163	0.073	0.065	0.059	0.202	0.182	0.157	0.072	0.092	0.051	0.048	0.082	0.076	0.099	0.07	0.037	0.07	0.074	0.091	0.041	0.117	0.053	0.195	0.052	0.08	0.214	0.135	0.121	0.138	0.123	0.128	0.173	0.08	0.09	0.06	0.081	0.072	0.057	0.047	0.093	0.042	0.061	0.21	0.251
Female	0.186	0.09	0.145	0.093	0.222	0.146	0.1	0.143	0.089	0.068	0.093	0.069	0.082	0.109	0.115	0.239	0.098	0.165	0.181	0.088	0.221	0.057	0.145	0.187	0.173	0.248	0.233	0.115	0.19	0.075	0.088	0.045	0.122	0.141	0.136	0.104	0.069	0.05	0.126	0.083	0.089	0.114	0.049	0.067	0.081	0.094	0.075	0.04	0.204
[truncated: 758 more columns]

## Sheet: Figure 2G
2G. Lipid droplet numbers
	WT Sham	WT Sham	WT Sham	WT Sham	WT Sham	WT Sham	WT Sham	WT Sham	WT Sham	WT Sham	WT Sham	WT Sham	WT Sham	WT Sham	WT Sham	WT Sham	WT Sham	WT Sham	WT Sham	WT Sham	WT Sham	WT LPS	WT LPS	WT LPS	WT LPS	WT LPS	WT LPS	WT LPS	WT LPS	WT LPS	WT LPS	WT LPS	WT LPS	WT LPS	WT LPS	WT LPS	WT LPS	WT LPS	WT LPS	WT LPS	WT LPS	WT LPS	WT LPS	WT LPS	WT LPS	WT LPS	WT LPS	WT LPS	WT LPS
Male	0	0	0	3	6	1	5	4	2	3	2	3	3	1	0	3	0	0	2			11	7	10	4	8	10	4	6	16	11	9	7	7	5	9	4	6	6	10	7	6	6	8	4	6	4	2
Female	4	7	6	3	1	3	7	2	2	1	1	0	2	1	2	0	1	1	5	1	2	8	6	5	4	6	1	1	2	3	1	5	3	4	5	5	1	2	0	1	5	1	2	0	1	8	7	9	4
[truncated: 124 more columns]

## Sheet: Figure 3B
Figure 3B. Mitochondria Area
	WT Sham	WT Sham	WT Sham	WT Sham	WT Sham	WT Sham	WT Sham	WT Sham	WT Sham	WT Sham	WT Sham	WT Sham	WT Sham	WT Sham	WT Sham	WT Sham	WT Sham	WT Sham	WT Sham	WT Sham	WT Sham	WT Sham	WT Sham	WT Sham	WT Sham	WT Sham	WT Sham	WT Sham	WT Sham	WT Sham	WT Sham	WT Sham	WT Sham	WT Sham	WT Sham	WT Sham	WT Sham	WT Sham	WT Sham	WT Sham	WT Sham	WT Sham	WT Sham	WT Sham	WT Sham	WT Sham	WT Sham	WT Sham	WT Sham
Male	0.368	0.397	0.294	0.534	0.601	0.506	0.581	0.382	0.433	0.54	0.349	0.541	0.524	0.397	0.42	0.311	0.264	0.299	0.433	0.459	0.523	0.587	0.493	0.455	0.461	0.476	0.724	0.459	0.39	0.472	0.456	0.479	0.693	0.471	0.61	0.554	0.275	0.712	0.275	0.518	0.548	0.681	0.466	0.422	0.733	0.503	0.633	0.76	0.154
Female	0.272	0.322	0.22	0.501	0.336	0.222	0.27	2.21	1.155	0.542	0.336	0.942	0.211	0.241	0.274	0.232	0.546	0.851	0.272	0.42	0.368	0.177	0.576	0.289	0.426	1.022	0.561	0.513	0.395	0.424	0.205	0.189	0.451	0.24	0.198	0.277	0.482	0.319	0.309	0.239	0.369	0.208	0.123	0.415	0.296	0.208	0.322	0.331	0.792
[truncated: 575 more columns]

[truncated: 22 more sheets: Figure 3C, Figure 3D, Figure 3E, Figure 4A, Figure 4B, Figure 4C, Fig 5A LC3II to I, Fig 5A LC3II to Total, Figure 5B, Figure 5C, Figure 6A, Figure 6B, Figure 6C, Figure 6D, Figure 6E, Figure 6F, Figure 7A, Figure 7B, Figure 7C, Figure 7D …]
